# Supplementary material for: Mastering targeted genome engineering of GC-rich oleaginous yeast for tailored plant oil alternatives for the food and chemical sector
Source: Microb Cell Fact. 2023 Feb 8;22:25. doi: 10.1186/s12934-023-02033-1 (PMC9906925; doi:10.1186/s12934-023-02033-1)
Supplement: Supplementary file 3 — Additional file 3: Table S3. Repair DNAs used in the study. [file 12934_2023_2033_MOESM3_ESM.xlsx]

## Sheet: Table S3
	Table S3. Repair DNAs used in the study
	strains		Sequence
	∆ura5	5′ and 3′ homology arms	AGTGCGCAGATTTCCCTCCCTCCGCTTGCTTGCCGGCAGAGCTTCTTCTCCCGAATCCATCACACCGTTCCCCGAATCTGCACACTTGACCCCCTGCTAGCCCGCACAGGCAAGCCACTCACTAGTGGGCGCGGCGAGCGCCGGATGCACTGCGCTTGTGGCGGGAGTCACGAGAGATACCCATTTCTGTCGTTAGTACTAAAACGTGTGACAAGTGCCGGAGCACCTCCAGGACAAGGACAGCGGGGCAGACAGGCTTCGCGGATGGACAGGATGCAGGCGCAGTCGCCGAAAGTTCGTCTGGCGCATGTATTTGCCAAGCGCCGTCGAATGCTGCAGCGGAGTGGTCGCTGGAAGGATGCCGAAGATTTGTCGATGGGGAGGGGGATATGCGCCGCG…
	AKRp-D9	Homology arm 5′ end	CAGAGGCCGTGGGAAGAATAGTGCGCGGGGTAGACGTAATAGTGCGTACCCGTAGACATTACGCAGAGGCTGTATCGGTGGAGAGACGATGAGCTGGTGGTCCTGGTGGATGATGACCAGTAGTGGAGATAATGATCATGGCCGGGTATACGACCCTCAGGCACAAGATTGTCAGATACGTGGAGCGTTCAGGCACCATCGCTCATCATCGGAGCGAGACACGTGGGATTGTGCAATCAGCTTCCGCGACCCACGCCATGTCCATGGACGATCGTGACGACGCGAGGCCATCTCCGCTCCGTGCGCCGCTGCTCCATTGCTGCATCGCTCCACCCCTGGCCATCGTCACGGTCACGGACACCGGCCGGTGCCGGTGGGCCATGGCGCCGGGTCAGACGC…
		Selection marker: URA5 ORF, native promoter, and terminator	CGCTGGAAGGATGCCGAAGATTTGTCGATGGGGAGGGGGATATGCGCCGCGACACCGCCGCTGCGGTCGCCCAATGTGCGCCCTGTCCATCGCCGCTTATGTCCTGTGCCGTCGCTGTCGATGTCGAAGGGGGTGCTCGGCGTGAGGACTCACTGAGTTGTCGGACGAGAAACAGAAGGACCCACGCCGCTGTAGTCGACACACCCAGCGGAGGCAGACTGTCCAGGACCACCATGGCTGTGAACCCTGAGCTCGAGGTCGTCGGCGTTAAAGTTGAGGCCGATCATGACAGCTCAACTTTCACGATTTATCGGGGTCAAATGTATCATCCCACGTCAGCTCTGGTTGGTGCCTGATTCAACCCATCTCCGCCGGATAGCGGGCCGAGACGCAATCCGC…
		Aldo-keto reductase promoter (AKRp)	GTGGAGCAGTAAGCGTTGTAGATGGTCGTCACAATCATAGAGGCGCCCTGCGCGTCCCGCATGCCGAGTTTGTAAAGGTCTCTCTCGGTCGCATATGAACAGCTCAATCCGCTGCATAACCAGGAGGCATGAGAGGGGCTGGACTACTCATCGTCGGGGCAGAAGCGCTGCGTGTCCGGACGAACTTCCGGCATGTAGGTGGACCACACTTCGGGTGAAGGGGTGCGCCTCTGTGCGTATGAGATGGGACGCGCGCACTTTGCGAGTTTAGAGCTTTGGACACTTAGACGACATGTCGAAGGCTCTAAACGTACATCCACCAACACAGCTAACAGAGGGAGTAAGCGGGGCTGGACTCTCCTCGTTATTATGAGCCGAGACCCCGGCCCGGCGGCAGCT…
		Homology arm 3′ end	ATGTCgGCcTCCACAAAGCAGGCTGCGACCACCGTCGCTCAGCCATCGGGCAAGCCCGTCACCAACGTGATTGACCCCGAGCGCGACGACTTTATCGTTCCCGACAACTACGTCACCCGCACAGTCGAGAACATGAAGATGCTCCCCCCCGTCACATGGCGCAACCTCCACAAGAACATTCAGTGGATTTCCTTCCTTGCCCTCACCATCCCCCCCGCAATGGCCATCTACGGCCTTTGCACCGTCCCAGTCCAGACAAAGACTTTTATCTGGTCTGTCGTCTACTACTTCATCACTGGTCTCGGCATCACCGCCGGCTACCACCGTCTTTGGGCCCACCGCTCCTACAACGCTTCAAAGCCACTCCAGTACTTCCTCGCCCTTGCTGGCGCAGGCTCG…
	TEFp-D9	Homology arm 5′ end	CAGAGGCCGTGGGAAGAATAGTGCGCGGGGTAGACGTAATAGTGCGTACCCGTAGACATTACGCAGAGGCTGTATCGGTGGAGAGACGATGAGCTGGTGGTCCTGGTGGATGATGACCAGTAGTGGAGATAATGATCATGGCCGGGTATACGACCCTCAGGCACAAGATTGTCAGATACGTGGAGCGTTCAGGCACCATCGCTCATCATCGGAGCGAGACACGTGGGATTGTGCAATCAGCTTCCGCGACCCACGCCATGTCCATGGACGATCGTGACGACGCGAGGCCATCTCCGCTCCGTGCGCCGCTGCTCCATTGCTGCATCGCTCCACCCCTGGCCATCGTCACGGTCACGGACACCGGCCGGTGCCGGTGGGCCATGGCGCCGGGTCAGACGC…
		Selection marker: URA5 ORF, native promoter, and terminator	CGCTGGAAGGATGCCGAAGATTTGTCGATGGGGAGGGGGATATGCGCCGCGACACCGCCGCTGCGGTCGCCCAATGTGCGCCCTGTCCATCGCCGCTTATGTCCTGTGCCGTCGCTGTCGATGTCGAAGGGGGTGCTCGGCGTGAGGACTCACTGAGTTGTCGGACGAGAAACAGAAGGACCCACGCCGCTGTAGTCGACACACCCAGCGGAGGCAGACTGTCCAGGACCACCATGGCTGTGAACCCTGAGCTCGAGGTCGTCGGCGTTAAAGTTGAGGCCGATCATGACAGCTCAACTTTCACGATTTATCGGGGTCAAATGTATCATCCCACGTCAGCTCTGGTTGGTGCCTGATTCAACCCATCTCCGCCGGATAGCGGGCCGAGACGCAATCCGC…
		Transcription elongation factor 2 promoter (TEFp)	TCACCCAGGAAAAATTTTGTGGCGGCGCCTGGGCGGGGCATGGACCGGGCGGAAGATTGCAACTGGCGAGCTGCTCGGCAGGGTCCGCTCATACCGCTCGCTCAGCtccctctctccttccttccttctttccttcccctcctgccctcctGGCATCAAATTAACGTGAGGGGATCGGATAAACATTGCGCCAAATCACCCCGTACGGTGAGCAAGCCGACGTCAGGCTGCCACACAAGGGCCCTCTAGCGGCGTTATAGACCCCGCCACACGTCATAACACCATAACGCCGTGACTGGGCTTTGAGTAGACAAAGGCAATTCAGGGTCTGTTGGAGGGGCGAGCTCCAGTGCCAGCGCACTGTAAAATCCGCGTGCGATCCGCTTTCTCTCTTCACTC…
		Homology arm 3′ end	ATGTCgGCcTCCACAAAGCAGGCTGCGACCACCGTCGCTCAGCCATCGGGCAAGCCCGTCACCAACGTGATTGACCCCGAGCGCGACGACTTTATCGTTCCCGACAACTACGTCACCCGCACAGTCGAGAACATGAAGATGCTCCCCCCCGTCACATGGCGCAACCTCCACAAGAACATTCAGTGGATTTCCTTCCTTGCCCTCACCATCCCCCCCGCAATGGCCATCTACGGCCTTTGCACCGTCCCAGTCCAGACAAAGACTTTTATCTGGTCTGTCGTCTACTACTTCATCACTGGTCTCGGCATCACCGCCGGCTACCACCGTCTTTGGGCCCACCGCTCCTACAACGCTTCAAAGCCACTCCAGTACTTCCTCGCCCTTGCTGGCGCAGGCTCG…
	AKRp-D12	Homology arm 5′ end	CCTGTACCCGACCACACTGACCTTTGCATACGCGATGCGCGGCGTGATTATGGCGCTGGAGATACACGCGACGTCATTCAAGCTCTGGCGCCTCCCACCGCCCCGCGAGCCCGTGTGGAATCTCCTCCTGCGTTCCGTCGACGACACGCTGCGCCGCCTAAAAGGGGGCGGGGGGCAGGTGGCGGCGCGCATCGCGATCGCATCTGTCGGCGCCGCGCGAGAGACGATCCGGCGGTGGCGCGCCGAGCTGGTCCGCCGCCCATTCAATCCCAATCACGCGCCGCGGCCCACAATCACCCCCGACGGCCCGAGCCCCGCGACCGCGAAAGCCGTCGCTGCCAAGACGGGGGTCGCGGGGGTGGTCCCCGGCACGCTGTCGGCGGGTTTGTTCAGCGGCTT…
		Selection marker: URA5 ORF, native promoter, and terminator	CGCTGGAAGGATGCCGAAGATTTGTCGATGGGGAGGGGGATATGCGCCGCGACACCGCCGCTGCGGTCGCCCAATGTGCGCCCTGTCCATCGCCGCTTATGTCCTGTGCCGTCGCTGTCGATGTCGAAGGGGGTGCTCGGCGTGAGGACTCACTGAGTTGTCGGACGAGAAACAGAAGGACCCACGCCGCTGTAGTCGACACACCCAGCGGAGGCAGACTGTCCAGGACCACCATGGCTGTGAACCCTGAGCTCGAGGTCGTCGGCGTTAAAGTTGAGGCCGATCATGACAGCTCAACTTTCACGATTTATCGGGGTCAAATGTATCATCCCACGTCAGCTCTGGTTGGTGCCTGATTCAACCCATCTCCGCCGGATAGCGGGCCGAGACGCAATCCGC…
		Aldo-keto reductase promoter (AKRp)	GTGGAGCAGTAAGCGTTGTAGATGGTCGTCACAATCATAGAGGCGCCCTGCGCGTCCCGCATGCCGAGTTTGTAAAGGTCTCTCTCGGTCGCATATGAACAGCTCAATCCGCTGCATAACCAGGAGGCATGAGAGGGGCTGGACTACTCATCGTCGGGGCAGAAGCGCTGCGTGTCCGGACGAACTTCCGGCATGTAGGTGGACCACACTTCGGGTGAAGGGGTGCGCCTCTGTGCGTATGAGATGGGACGCGCGCACTTTGCGAGTTTAGAGCTTTGGACACTTAGACGACATGTCGAAGGCTCTAAACGTACATCCACCAACACAGCTAACAGAGGGAGTAAGCGGGGCTGGACTCTCCTCGTTATTATGAGCCGAGACCCCGGCCCGGCGGCAGCT…
		Homology arm 3′ end	ATGTCTGCCGCCACCCTGCGCCAGCGTAACGTCGACAAGCCAGGTGCTGCCGACAAGGCCGAGCTCCTCCGTGAAGCCGAGGACCTCGAGCTCACCGAGGGCCAGAAGTTTGTCGTGCCCAACTTTACCGTCAAGCAGCTCTTGGACGCCATTCCGTGAGTGCCCTTTGCCCCCCCCCCATGGCGCAGAGGCGGATGTCGGATGGCTTGCGTGAGCCACGGCGTCGGTGGCAAACCCATCACTCTAATCAATCCGATAAGGGACGCCTGATGGCGGTGCTCCTCGCGTGCCAACTACGGTGGGCCGCGGGCCGTCATGGTGACGACGAGACGGACACAGGACCTCGTTTTGCGATTCCGTCCGATTAAACTTTACACCCAGAACCACGCTCACCCCAGC…
	TEFp-D12	Homology arm 5′ end	CCTGTACCCGACCACACTGACCTTTGCATACGCGATGCGCGGCGTGATTATGGCGCTGGAGATACACGCGACGTCATTCAAGCTCTGGCGCCTCCCACCGCCCCGCGAGCCCGTGTGGAATCTCCTCCTGCGTTCCGTCGACGACACGCTGCGCCGCCTAAAAGGGGGCGGGGGGCAGGTGGCGGCGCGCATCGCGATCGCATCTGTCGGCGCCGCGCGAGAGACGATCCGGCGGTGGCGCGCCGAGCTGGTCCGCCGCCCATTCAATCCCAATCACGCGCCGCGGCCCACAATCACCCCCGACGGCCCGAGCCCCGCGACCGCGAAAGCCGTCGCTGCCAAGACGGGGGTCGCGGGGGTGGTCCCCGGCACGCTGTCGGCGGGTTTGTTCAGCGGCTT…
		Selection marker: URA5 ORF, native promoter, and terminator	CGCTGGAAGGATGCCGAAGATTTGTCGATGGGGAGGGGGATATGCGCCGCGACACCGCCGCTGCGGTCGCCCAATGTGCGCCCTGTCCATCGCCGCTTATGTCCTGTGCCGTCGCTGTCGATGTCGAAGGGGGTGCTCGGCGTGAGGACTCACTGAGTTGTCGGACGAGAAACAGAAGGACCCACGCCGCTGTAGTCGACACACCCAGCGGAGGCAGACTGTCCAGGACCACCATGGCTGTGAACCCTGAGCTCGAGGTCGTCGGCGTTAAAGTTGAGGCCGATCATGACAGCTCAACTTTCACGATTTATCGGGGTCAAATGTATCATCCCACGTCAGCTCTGGTTGGTGCCTGATTCAACCCATCTCCGCCGGATAGCGGGCCGAGACGCAATCCGC…
		Transcription elongation factor 2 promoter (TEFp)	TCACCCAGGAAAAATTTTGTGGCGGCGCCTGGGCGGGGCATGGACCGGGCGGAAGATTGCAACTGGCGAGCTGCTCGGCAGGGTCCGCTCATACCGCTCGCTCAGCtccctctctccttccttccttctttccttcccctcctgccctcctGGCATCAAATTAACGTGAGGGGATCGGATAAACATTGCGCCAAATCACCCCGTACGGTGAGCAAGCCGACGTCAGGCTGCCACACAAGGGCCCTCTAGCGGCGTTATAGACCCCGCCACACGTCATAACACCATAACGCCGTGACTGGGCTTTGAGTAGACAAAGGCAATTCAGGGTCTGTTGGAGGGGCGAGCTCCAGTGCCAGCGCACTGTAAAATCCGCGTGCGATCCGCTTTCTCTCTTCACTC…
		Homology arm 3′ end	ATGTCTGCCGCCACCCTGCGCCAGCGTAACGTCGACAAGCCAGGTGCTGCCGACAAGGCCGAGCTCCTCCGTGAAGCCGAGGACCTCGAGCTCACCGAGGGCCAGAAGTTTGTCGTGCCCAACTTTACCGTCAAGCAGCTCTTGGACGCCATTCCGTGAGTGCCCTTTGCCCCCCCCCCATGGCGCAGAGGCGGATGTCGGATGGCTTGCGTGAGCCACGGCGTCGGTGGCAAACCCATCACTCTAATCAATCCGATAAGGGACGCCTGATGGCGGTGCTCCTCGCGTGCCAACTACGGTGGGCCGCGGGCCGTCATGGTGACGACGAGACGGACACAGGACCTCGTTTTGCGATTCCGTCCGATTAAACTTTACACCCAGAACCACGCTCACCCCAGC…
	D9OE	Homology arm 5′ end	AACAGCAATCAGACGCGTCTTGCGGGTGATGGCCTCGGAGCCCCAAGCAAAGTTGCCCGAGTCCAGACGGAGGGCGCGGTACTTGGTGTTGCCGCCACGGGTGCGCACAGTGTGGATACGCTTCGAAGTGTCGAGCTTGGTCATGGCCGACTGACGGCCGAGCTCGAACTTGCGCTTCTTGCGGCTGCCTGTCAGTATATTGCAACGGGAACATCGAGTTGGTGCAGGGCAGTAATGGGACAAGTGCGCAGATTTCCCTCCCTCCGCTTGCTTGCCGGCAGAGCTTCTTCTCCCGAATCCATCACACCGTTCCCCGAATCTGCACACTTGACCCCCTGCTAGCCCGCACAGGCAAGCCACTCACTAGTGGGCGCGGCGAGCGCCGGATGCACTGCGCTT…
		Selection marker: URA5 ORF, native promoter, and terminator	AGGCAGACTGTCCAGGACCACCATGGCTGTGAACCCTGAGCTCGAGGTCGTCGGCGTTAAAGTTGAGGCCGATCATGACAGCTCAACTTTCACGATTTATCGGGGTCAAATGTATCATCCCACGTCAGCTCTGGTTGGTGCCTGATTCAACCCATCTCCGCCGGATAGCGGGCCGAGACGCAATCCGCACTTGAGCTCGTTCATCTCTCCTGCATTACTCACAATGGCTGCTACCGACTTCAAGGCCAACTTTATTGAGACGGCGATCAACACCGGGGTCCTCCTCTTCGGCGAGTTCACCCTCAAGTCTGGCCGGTGAGTAGGTGCGACCTGCCGCCGTCGTCGAATGTCCAGGCTGACGGCCAGCAAGTCCCCGTACTTCTTCAACGCCGGGCTCCT…
		Aldo-keto reductase promoter (AKRp)	GTGGAGCAGTAAGCGTTGTAGATGGTCGTCACAATCATAGAGGCGCCCTGCGCGTCCCGCATGCCGAGTTTGTAAAGGTCTCTCTCGGTCGCATATGAACAGCTCAATCCGCTGCATAACCAGGAGGCATGAGAGGGGCTGGACTACTCATCGTCGGGGCAGAAGCGCTGCGTGTCCGGACGAACTTCCGGCATGTAGGTGGACCACACTTCGGGTGAAGGGGTGCGCCTCTGTGCGTATGAGATGGGACGCGCGCACTTTGCGAGTTTAGAGCTTTGGACACTTAGACGACATGTCGAAGGCTCTAAACGTACATCCACCAACACAGCTAACAGAGGGAGTAAGCGGGGCTGGACTCTCCTCGTTATTATGAGCCGAGACCCCGGCCCGGCGGCAGCT…
		Δ9-desaturase ORF	ATGTCCGCTTCCACAAAGCAGGCTGCGACCACCGTCGCTCAGCCATCGGGCAAGCCCGTCACCAACGTGATTGACCCCGAGCGCGACGACTTTATCGTTCCCGACAACTACGTCACCCGCACAGTCGAGAACATGAAGATGCTCCCCCCCGTCACATGGCGCAACCTCCACAAGAACATTCAGTGGATTTCCTTCCTTGCCCTCACCATCCCCCCCGCAATGGCCATCTACGGCCTTTGCACCGTCCCAGTCCAGACAAAGACTTTTATCTGGTCTGTCGTCTACTACTTCATCACTGGTCTCGGCATCACCGCCGGCTACCACCGTCTTTGGGCCCACCGCTCCTACAACGCTTCAAAGCCACTCCAGTACTTCCTCGCCCTTGCTGGCGCAGGCTCG…
		Aldo-keto reductase terminator (AKRt)	GCGCCGGTGGTTGTAGCAGTATATGCATCGTTAATGGGATTGATCGTCCGCGGCTATCGTCGAGGTTGTCCACCGCCGCCCTCAGCTTATCACTCGCTCGCTTCATGTATGTGTATGGCAACTGTACGGCAAAGATTGAAGTGTCGAGTTCCTTTTAGTATCAGATGTGACAAAGTAGAGACGTCGAGAGCATCTCTGGGCCGCAGCAGCAAGCTCATCTCTCAGTCTCCTTCATGTCACGTTATACATTGCCATCTACAGCCACCTTATT
		Homology arm 3′ end	ATTAGAGCATCTCATCATGTACTTTATACAATGCATTGCGCGTCTCTTGGGTCAATGTTCACTTTACAATGTCGTGACGTCGCACGCGGTCGCCTCCTCCTCTCGCGTCAGTACTTCTTTCCCTTGCCCTTCCCCCAGCGTTCGGCAACAAGGACGCGCGAAGCGCCAACTACTGCCTCGACGAGGTCGCGCACGTCATTAGCGGTGACCGGAACACCATACTGGGCcgacaaaTGGTTGGCAACGGCAGCTAGTGGCTCAGGGCGAGCCAACGCGAACACCGCAACCTCGAAAACACGAGCCGCGTCCGCCGCCGGAATGTCGATGAGCGCGCTTCCGCCCACCTGTGTCAAGGTGGGGATGAACGTCGCCCACCACACTGCCCGAAGAGCGTCCTGT…
	D12OE	Homology arm 5′ end	AACAGCAATCAGACGCGTCTTGCGGGTGATGGCCTCGGAGCCCCAAGCAAAGTTGCCCGAGTCCAGACGGAGGGCGCGGTACTTGGTGTTGCCGCCACGGGTGCGCACAGTGTGGATACGCTTCGAAGTGTCGAGCTTGGTCATGGCCGACTGACGGCCGAGCTCGAACTTGCGCTTCTTGCGGCTGCCTGTCAGTATATTGCAACGGGAACATCGAGTTGGTGCAGGGCAGTAATGGGACAAGTGCGCAGATTTCCCTCCCTCCGCTTGCTTGCCGGCAGAGCTTCTTCTCCCGAATCCATCACACCGTTCCCCGAATCTGCACACTTGACCCCCTGCTAGCCCGCACAGGCAAGCCACTCACTAGTGGGCGCGGCGAGCGCCGGATGCACTGCGCTT…
		Selection marker: URA5 ORF, native promoter, and terminator	AGGCAGACTGTCCAGGACCACCATGGCTGTGAACCCTGAGCTCGAGGTCGTCGGCGTTAAAGTTGAGGCCGATCATGACAGCTCAACTTTCACGATTTATCGGGGTCAAATGTATCATCCCACGTCAGCTCTGGTTGGTGCCTGATTCAACCCATCTCCGCCGGATAGCGGGCCGAGACGCAATCCGCACTTGAGCTCGTTCATCTCTCCTGCATTACTCACAATGGCTGCTACCGACTTCAAGGCCAACTTTATTGAGACGGCGATCAACACCGGGGTCCTCCTCTTCGGCGAGTTCACCCTCAAGTCTGGCCGGTGAGTAGGTGCGACCTGCCGCCGTCGTCGAATGTCCAGGCTGACGGCCAGCAAGTCCCCGTACTTCTTCAACGCCGGGCTCCT…
		Aldo-keto reductase promoter (AKRp)	GTGGAGCAGTAAGCGTTGTAGATGGTCGTCACAATCATAGAGGCGCCCTGCGCGTCCCGCATGCCGAGTTTGTAAAGGTCTCTCTCGGTCGCATATGAACAGCTCAATCCGCTGCATAACCAGGAGGCATGAGAGGGGCTGGACTACTCATCGTCGGGGCAGAAGCGCTGCGTGTCCGGACGAACTTCCGGCATGTAGGTGGACCACACTTCGGGTGAAGGGGTGCGCCTCTGTGCGTATGAGATGGGACGCGCGCACTTTGCGAGTTTAGAGCTTTGGACACTTAGACGACATGTCGAAGGCTCTAAACGTACATCCACCAACACAGCTAACAGAGGGAGTAAGCGGGGCTGGACTCTCCTCGTTATTATGAGCCGAGACCCCGGCCCGGCGGCAGCT…
		Δ-12 desaturase ORF	ATGTCTGCCGCCACCCTGCGCCAGCGTAACGTCGACAAGCCAGGTGCTGCCGACAAGGCCGAGCTCCTCCGTGAAGCCGAGGACCTCGAGCTCACCGAGGGCCAGAAGTTTGTCGTGCCCAACTTTACCGTCAAGCAGCTCTTGGACGCCATTCCGTGAGTGCCCTTTGCCCCCCCCCCATGGCGCAGAGGCGGATGTCGGATGGCTTGCGTGAGCCACGGCGTCGGTGGCAAACCCATCACTCTAATCAATCCGATAAGGGACGCCTGATGGCGGTGCTCCTCGCGTGCCAACTACGGTGGGCCGCGGGCCGTCATGGTGACGACGAGACGGACACAGGACCTCGTTTTGCGATTCCGTCCGATTAAACTTTACACCCAGAACCACGCTCACCCCAGC…
		Aldo-keto reductase terminator (AKRt)	GCGCCGGTGGTTGTAGCAGTATATGCATCGTTAATGGGATTGATCGTCCGCGGCTATCGTCGAGGTTGTCCACCGCCGCCCTCAGCTTATCACTCGCTCGCTTCATGTATGTGTATGGCAACTGTACGGCAAAGATTGAAGTGTCGAGTTCCTTTTAGTATCAGATGTGACAAAGTAGAGACGTCGAGAGCATCTCTGGGCCGCAGCAGCAAGCTCATCTCTCAGTCTCCTTCATGTCACGTTATACATTGCCATCTACAGCCACCTTATT
		Homology arm 3′ end	ATTAGAGCATCTCATCATGTACTTTATACAATGCATTGCGCGTCTCTTGGGTCAATGTTCACTTTACAATGTCGTGACGTCGCACGCGGTCGCCTCCTCCTCTCGCGTCAGTACTTCTTTCCCTTGCCCTTCCCCCAGCGTTCGGCAACAAGGACGCGCGAAGCGCCAACTACTGCCTCGACGAGGTCGCGCACGTCATTAGCGGTGACCGGAACACCATACTGGGCcgacaaaTGGTTGGCAACGGCAGCTAGTGGCTCAGGGCGAGCCAACGCGAACACCGCAACCTCGAAAACACGAGCCGCGTCCGCCGCCGGAATGTCGATGAGCGCGCTTCCGCCCACCTGTGTCAAGGTGGGGATGAACGTCGCCCACCACACTGCCCGAAGAGCGTCCTGT…
	ΔD12	Homology arm 5′ end	CTTTGCCCCCCCCCCATGGCGCAGAGGCGGATGTCGGATGGCTTGCGTGAGCCACGGCGTCGGTGGCAAACCCATCACTCTAATCAATCCGATAAGGGACGCCTGATGGCGGTGCTCCTCGCGTGCCAACTACGGTGGGCCGCGGGCCGTCATGGTGACGACGAGACGGACACAGGACCTCGTTTTGCGATTCCGTCCGATTAAACTTTACACCCAGAACCACGCTCACCCCAGCGCCCCTGCTACAAGCGCTCGGCGTTCAAGTCGTCGCTTTACGTCCTCCAGGACTTTGTCCTCCTCGCCGCCCTCGTCTACGGCGCCTACCACATTGACTCCTTCTTGAGCCGCTTGTGAGTATTTCCCATCAGATATCGGTGGAGGGACCGGGAATCCAGCGAC…
		Selection marker: URA5 ORF, native promoter, and terminator	CGCTGGAAGGATGCCGAAGATTTGTCGATGGGGAGGGGGATATGCGCCGCGACACCGCCGCTGCGGTCGCCCAATGTGCGCCCTGTCCATCGCCGCTTATGTCCTGTGCCGTCGCTGTCGATGTCGAAGGGGGTGCTCGGCGTGAGGACTCACTGAGTTGTCGGACGAGAAACAGAAGGACCCACGCCGCTGTAGTCGACACACCCAGCGGAGGCAGACTGTCCAGGACCACCATGGCTGTGAACCCTGAGCTCGAGGTCGTCGGCGTTAAAGTTGAGGCCGATCATGACAGCTCAACTTTCACGATTTATCGGGGTCAAATGTATCATCCCACGTCAGCTCTGGTTGGTGCCTGATTCAACCCATCTCCGCCGGATAGCGGGCCGAGACGCAATCCGC…
		Homology arm 3′ end	GTCATACTCCGAGTCCAAGACGATCAACAACGCCGTCGGCTGGGTCCTCCACTCGATCCTTCTTGTGCCTTACCACTCGTGGCGCATCTCGCACGGCCGTCACCACGCCGCCACCGGCCACCTTACCCGTGACGAGGTCTTTGTTCCCCGCACCCGCGAGCAGCTCGGCATCCAGGCCCCCAAGACTGAGGAGGAGAAGAAGGGCATCAACGTCCCCGCTTGGCGCCAGGCTGAGCTTCGTGAGGCCCTCGAGGAGTCGCCTATCGGTGCGCTCTACGGTGCCATCCTCCACCAGCTCTTCGGCTGGCCCATGTACCTCATCCGCAACGCGTCCGGCCAGCTCTGGTACCCCAAGATGACCAACCACTTCCAGCCGTCGTCGATCATCTTCAAGCCCTC…
	ΔD9	Homology arm 5′ end	CGACTTGGACATGGGTGTGGCGTGGGCCAGTCCGACCTTGCCTCCCATAAAAGCATGCTCCGAGtccatctccctctccatccatctccctcctccctcctccctcctcctctttctctctttctctctctctctctccGCGAGCACGACTTGACGCCGCGTCTCGACGAATCCGAAACCTCCCCCCCACCACCCCCCAAACCCCCCCTTCTCCATATCCTCCGAAATCCGCGCAAGAAACCCAAGTGGCACATAGGCCATCTCGCCACCATGTCCGCTTCCACAAAGCAGGCTGCGACCACCGTCGCTCAGCCATCGGGCAAGCCCGTCACCAACGTGATTGACCCCGAGCGCGACACTTTATCGTTCCCGACAACTACGTCACCCGCACAGTCGAGA…
		Selection marker: URA5 ORF, native promoter, and terminator	CGCTGGAAGGATGCCGAAGATTTGTCGATGGGGAGGGGGATATGCGCCGCGACACCGCCGCTGCGGTCGCCCAATGTGCGCCCTGTCCATCGCCGCTTATGTCCTGTGCCGTCGCTGTCGATGTCGAAGGGGGTGCTCGGCGTGAGGACTCACTGAGTTGTCGGACGAGAAACAGAAGGACCCACGCCGCTGTAGTCGACACACCCAGCGGAGGCAGACTGTCCAGGACCACCATGGCTGTGAACCCTGAGCTCGAGGTCGTCGGCGTTAAAGTTGAGGCCGATCATGACAGCTCAACTTTCACGATTTATCGGGGTCAAATGTATCATCCCACGTCAGCTCTGGTTGGTGCCTGATTCAACCCATCTCCGCCGGATAGCGGGCCGAGACGCAATCCGC…
		Homology arm 3′ end	CAAGATCGGTGTCGCTGACATTTCCGACCTGAGCAAGAACCCCGTCGTCAAGTGGCAGCACAACAACTACGTCGCCCTCCTCTTCTTCATGGGTCTCGCTTTCCCCACTCTTGTCGCTGGTCTCGGCTGGGGAGACTGGTGGGGCGGCCTCTTCTTCGCCGGTGCCGCTCGCCTCGTCTTTGTCCACCACTCGACCTTTTGCGTCAACTCGCTTGCCCACTGGCTCGGTGAGACCCCCTTTGACAACAAGCACACCCCCAAGGACCACTTTATCACCGCGCTTGTCACCGTCGGCGAGGGCTACCACAACTTCCACCACCAGTTCCCCATGGACTTCCGCAACGCCATCAAGTGGTACCAGTACGACCCCACAAAGTGGTTCATCTGGACCATGGCTCA…
